# Supplementary material for: Chemogenetic Activation of Astrocytes in the Basolateral Amygdala Contributes to Fear Memory Formation by Modulating the Amygdala–Prefrontal Cortex Communication
Source: Int J Mol Sci. 2022 May 29;23(11):6092. doi: 10.3390/ijms23116092 (PMC9181030; doi:10.3390/ijms23116092)
Supplement: Supplementary file 1 [file ijms-23-06092-s001.zip]

Archive with 1 entries (1 files):
- ijms-1637557-supplementary.pdf
